# Supplementary material for: A Cancer-Specific Monoclonal Antibody against HER2 Exerts Antitumor Activities in Human Breast Cancer Xenograft Models
Source: Int J Mol Sci. 2024 Feb 5;25(3):1941. doi: 10.3390/ijms25031941 (PMC10856767; doi:10.3390/ijms25031941)
Supplement: Supplementary file 1 [file ijms-25-01941-s001.zip]

Archive with 1 entries (1 files):
- ijms-2849198-supplementary.pdf
